# Supplementary material for: Transcriptional analyses reveal the molecular mechanism governing shade tolerance in the invasive plant Solidago canadensis
Source: Ecol Evol. 2020 Mar 24;10(10):4391–406. doi: 10.1002/ece3.6206 (PMC7246212; doi:10.1002/ece3.6206)
Supplement: Supplementary file 4 — Table S2 [file ECE3-10-4391-s004.xlsx]

## Sheet: Sheet1
Table S2：The result of clean data in each library.
Sample	Clean Reads(M)	Clean Bases(G)	Q20(%)	Q30(%)	GC(%)
L-1	53.9802M	8.0970G	98.51	96.04	42.77
L-2	53.6433M	8.0465G	98.51	96.06	42.37
L-3	54.1601M	8.1240G	98.46	95.83	43.04
L1-1	57.7929M	8.6689G	98.41	95.75	42.31
L1-2	53.3417M	8.0013G	98.49	95.94	42.28
L1-3	53.8928M	8.0839G	98.48	95.9	42.43
L2-1	54.1946M	8.1292G	98.51	95.96	42.72
L2-2	54.6954M	8.2043G	98.43	95.76	41.7
L2-3	53.5977M	8.0397G	98.78	96.61	42.06
L3-1	54.3053M	8.1458G	98.78	96.58	42.46
L3-2	53.4692M	8.0204G	98.82	96.69	42.56
L3-3	54.5461M	8.1819G	98.74	96.46	42.78
