# Supplementary material for: Transcriptional analyses reveal the molecular mechanism governing shade tolerance in the invasive plant Solidago canadensis
Source: Ecol Evol. 2020 Mar 24;10(10):4391–406. doi: 10.1002/ece3.6206 (PMC7246212; doi:10.1002/ece3.6206)
Supplement: Supplementary file 7 — Table S5 [file ECE3-10-4391-s007.xlsx]

## Sheet: Sheet1
Table S5: The list of primer sequence
Primer name	Primer sequence (5' to 3' )
CL15764.Contig14_All-F	5' ACGCTGTTTTAGACTGGCATC 3'
CL15764.Contig14_All-R	5' GTATCTTCTCGGCTTCTTTGG 3'
CL1583.Contig2_All-F	5' TAACCTCTTCGCTCACCTTGC 3'
CL1583.Contig2_All-R	5' CGACTTGGTGGCTTCTTTTAC 3'
CL5089.Contig7_All-F	5' CGAGAAAGAGGCAGGAACATC 3'
CL5089.Contig7_All-R	5' GTCAAATACACTCCGCCAAGC 3'
CL5821.Contig3_All-F	5' GTCTTGGTGGGCTTGGTCAT 3'
CL5821.Contig3_All-R	5' TTCTTCTCAGGGGTGGTGCT 3'
CL15854.Contig5_All-F	5' ATACCATCAGGCAACTCCCA 3'
CL15854.Contig5_All-R	5' TTTCAATCCATCCCGCTTTT 3'
CL5912.Contig1_All-F	5' ACCCTAAGATAAAACTGTTGTCCC 3'
CL5912.Contig1_All-R	5' ATACCGTTCAATCCTGGCATA 3'
CL15321.Contig1_All-F	5' CTTTGACACCACGACGCA 3'
CL15321.Contig1_All-R	5' AACGAGGAGGAGAAAACGAC 3'
Unigene6842_All-F	5' ACCCACCGCAACAGAAGC 3'
Unigene6842_All-R	5' AACGACCCAGCCACAACT 3'
Unigene12860_All-F	5' TTGACCGTTGCCCACATA 3'
Unigene12860_All-R	5' CACCCCATCTTCTTCCTCC 3'
Unigene26641_All-F	5' GCAAACTGCCAATCAACTACTA 3'
Unigene26641_All-R	5' GGTCACCTTATCCGCTTCTC 3'
Unigene19383_All-F	5' AAGCGAAATGCGTCAAGAGTA 3'
Unigene19383_All-R	5' CAGTAGTAGGAAGAGCAAGAGCC 3'
Unigene32013_All-F	5' GGCTCTGCCTCATAGATTGGT 3'
Unigene32013_All-R	5' TCCTCCTGCTAAGAAGGTGGT 3'
18S-F	5' GCGGAGTCCTAAAAGCAACAT 3'
18S-R	5' GAAAGACGAACAACTGCGAAA 3'
